# Supplementary material for: Anticryptosporidial action mechanisms of Launaea spinosa extracts in Cryptosporidium parvum experimentally infected mice in relation to its UHPLC-MS metabolite profile and biochemometric tools
Source: PLoS One. 2025 Mar 3;20(3):e0317497. doi: 10.1371/journal.pone.0317497 (PMC11875388; doi:10.1371/journal.pone.0317497)
Supplement: S1 Raw data — . parvum oocysts’ shedding, (ii) Serum IgG level, (iii) Serum INF-γ, IL-15 and TNF-α levels, (iv) Serum liver function parameters (ALT, AST and ALP), and (v) Antioxidant activity parameters (GSH-Px and Catalase). (XLSX) [file pone.0317497.s002.xlsx]

## Sheet: Oocyst count
	positive	NTZ	L1	L2	L3	L4	L5	L6					Group	rep	Day3	4	5	6	7	8	9	10	11	12	13	14	15	16	17	18	19	20	21
zero day	0	0	0	0	0	0	0	0					2	1	134	556	630	676	699	710	745	795	710	680	630	610	535	500	320	155	58	0	10
1	0	0	0	0	0	0	0	0					2	2	129	552	634	680	700	718	750	780	706	688	639	600	527	496	309	150	55	0	4
2	0	0	0	0	0	0	0	0					2	3	135	557	647	683	692	714	741	778	699	682	628	598	522	489	312	143	52	0	1
3	134	133	134	132	133	136	135	136					3	1	133	555	545	580	590	654	450	434	370	210	143	96	77	54	23	6	0	0	2
	129	128	126	130	133	120	125	127					3	2	128	557	547	580	589	650	444	420	388	222	167	95	78	55	22	0	0	0	3
	135	132	131	134	129	130	133	135					3	3	132	555	536	586	600	647	457	426	376	234	150	94	75	56	19	0	0	0	5
4	556	555	554	553	550	556	554	552					4	1	134	554	549	610	630	680	690	600	530	455	201	123	96	87	50	33	14	1	0
	552	557	555	551	556	557	558	556					4	2	126	555	539	600	642	662	693	613	521	440	199	120	99	83	45	31	12	3	0
	557	555	553	560	554	554	552	550					4	3	131	553	546	618	639	659	639	620	527	439	187	122	97	84	48	28	10	1	0
5	630	545	549	580	569	577	558	580					5	1	132	553	580	660	667	693	709	639	584	504	290	167	123	110	98	76	25	6	4
	634	547	539	579	564	580	565	599					5	2	130	551	579	655	669	680	700	648	571	499	300	166	124	111	97	79	28	7	1
	647	536	546	589	573	583	552	574					5	3	134	560	589	659	675	686	698	655	577	495	296	165	120	113	95	77	22	5	0
6	676	580	610	660	622	644	330	387					6	1	133	550	569	622	460	320	289	120	106	94	84	58	43	32	19	11	6	0	0
	680	580	600	655	617	657	323	374					6	2	133	556	564	617	455	303	282	119	100	96	70	57	44	30	19	12	2	0	0
	683	586	618	659	609	634	331	381					6	3	129	554	573	609	443	299	279	122	111	90	74	56	42	31	20	10	4	0	0
7	699	590	630	667	460	494	212	279					7	1	136	556	577	644	494	357	301	174	164	120	101	88	72	44	33	28	3	2	0
	700	589	642	669	455	488	200	260					7	2	120	557	580	657	488	376	299	170	162	122	102	87	70	44	32	27	6	2	0
	692	600	639	675	443	476	199	255					7	3	130	554	583	634	476	362	296	169	166	123	100	82	69	43	33	28	9	3	0
8	710	654	680	693	320	357	74	103					8	1	135	554	558	330	212	74	65	24	23	14	9	6	2	1	0	0	0	0	0
	718	650	662	680	303	376	77	107					8	2	125	558	565	323	200	77	63	22	21	13	8	5	0	1	0	0	0	0	0
	714	647	659	686	299	362	71	100					8	3	133	552	552	331	199	71	66	25	19	10	5	4	1	0	0	0	0	0	0
9	745	450	690	709	289	301	65	99					9	1	136	552	580	387	279	103	99	61	55	43	26	23	18	13	9	5	3	0	0
	750	444	693	700	282	299	63	89					9	2	127	556	599	374	260	107	89	60	53	44	21	24	19	14	8	4	1	0	0
	741	457	639	698	279	296	66	93					9	3	135	550	574	381	255	100	93	64	56	39	27	25	19	15	7	5	0	0	0
10	795	434	600	639	120	174	24	61					.	.	.	.	.	.	.	.	.	.	.	.	.	.	.	.	.	.	.	.	.
	780	420	613	648	119	170	22	60					.	.	.	.	.	.	.	.	.	.	.	.	.	.	.	.	.	.	.	.	.
	778	426	620	655	122	169	25	64					.	.	.	.	.	.	.	.	.	.	.	.	.	.	.	.	.	.	.	.	.
11	710	370	530	584	106	164	23	55					.	.	.	.	.	.	.	.	.	.	.	.	.	.	.	.	.	.	.	.	.
	706	388	521	571	100	162	21	53					.	.	.	.	.	.	.	.	.	.	.	.	.	.	.	.	.	.	.	.	.
	699	376	527	577	111	166	19	56					.	.	.	.	.	.	.	.	.	.	.	.	.	.	.	.	.	.	.	.	.
12	680	210	455	504	94	120	14	43					.	.	.	.	.	.	.	.	.	.	.	.	.	.	.	.	.	.	.	.	.
	688	222	440	499	96	122	13	44					.	.	.	.	.	.	.	.	.	.	.	.	.	.	.	.	.	.	.	.	.
	682	234	439	495	90	123	10	39					.	.	.	.	.	.	.	.	.	.	.	.	.	.	.	.	.	.	.	.	.
13	630	143	201	290	84	101	9	26					.	.	.	.	.	.	.	.	.	.	.	.	.	.	.	.	.	.	.	.	.
	639	167	199	300	70	102	8	21
	628	150	187	296	74	100	5	27
14	610	96	123	167	58	88	6	23
	600	95	120	166	57	87	5	24
	598	94	122	165	56	82	4	25
15	535	77	96	123	43	72	2	18
	527	78	99	124	44	70	0	19
	522	75	97	120	42	69	1	19
16	500	54	87	110	32	44	1	13
	496	55	83	111	30	44	1	14
	489	56	84	113	31	43	0	15
17	320	23	50	98	19	33	0	9
	309	22	45	97	19	32	0	8
	312	19	48	95	20	33	0	7
18	155	6	33	76	11	28	0	5
	150	0	31	79	12	27	0	4
	143	0	28	77	10	28	0	5
19	58	0	14	25	6	3	0	3
	55	0	12	28	2	6	0	1
	52	0	10	22	4	9	0	0
20	0	0	1	6	0	2	0	0
	0	0	3	7	0	2	0	0
	0	0	1	5	0	3	0	0
21	10	2	0	4	0	0	0	0
	4	3	0	1	0	0	0	0
	1	5	0	0	0	0	0	0

## Sheet: mucosal burden
	positive	NTZ	L1	L2	L3	L4	L5	L6
10	1020	842	800	819	650	674	80	91
	1011	826	813	805	660	680	75	90
	1029	833	790	799	654	699	72	104
21	5	3	6	12	1	4	0	0
	9	6	5	7	0	0	0	0
	10	9	3	8	0	0	0	0

## Sheet: percent of reduction
	positive	NTZ	L1	L2	L3	L4	L5	L6
10	795	434	639	600	174	120	61	24
	780	420	648	613	170	119	60	22
	778	426	655	620	169	122	64	25
	784.333	426.667	647.333	611	171	120.333	61.6667	23.6667
		45.6011	17.4667	22.0991	78.198	84.6578	92.1377	96.9826
21	10	2	4	0	0	0	0	0
	4	3	1	0	0	0	0	0
	1	5	0	0	0	0	0	0
	5	3.33333	1.66667	0	0	0	0	0
		33.3333	66.6667	100	100	100	100	100
Percentage of reduction	NTZ	LS-EtOAc 100mg/Kg	LS-EtOAc 200mg/Kg	LS-EtOH 100mg/Kg	LS-EtOH 200mg/Kg	LS-BuOH 100mg/Kg	LS-BuOH 200mg/Kg
10 dPI	0.00456011	0.174667	0.220991	0.78198	0.846578	0.921377	0.969826
21dPI	0.333	0.6667	1	1	1	1	1

## Sheet: ELISA
			Zero day	5 dPI +1 dPT	10 dPI +6 dPT	15d PI +11dPT	21dPI +17 dPT
		Healthy	0.104	0.126	0.13	0.138	0.12
		C. parvum Infected non treated	0.159	0.225	0.345	0.329	0.37
		Infected NTZ treated	0.124	0.234	0.304	0.361	0.389
		Infected LS-EtOAc100mg/ Kg treated	0.113	0.257	0.345	0.351	0.399
		Infected LS-EtOAc 200mg/ Kg treated	0.113	0.278	0.356	0.387	0.42
		Infected LS-EtOH 100mg/ Kg treated	0.124	0.419	0.499	0.547	0.587
		Infected LS-EtOH 200mg/ Kg treated	0.124	0.455	0.587	0.619	0.645
		Infected LS-BuOH100mg/ Kg treated	0.115	0.598	0.658	0.743	0.769
		Infected LS-BuOH 200mg/ Kg treated	0.115	0.659	0.76	0.822	0.885

## Sheet: TNF-alpha
	Group	Optical Density	Concentration of TNF	Mean
10 Days post infection (6 days post treatment)	Healthy	0.135	84.25	84.25
		0.136	86.75
		0.134	81.75
	Infected	0.189	219.25	210.917
		0.186	211.75
		0.182	201.75
	Drug	0.15	121.75	122.167
		0.1495	120.5
		0.151	124.25
	ehthyl acetate 200mg/ml	0.157	139.25	141.75
		0.158	141.75
		0.159	144.25
	ehthyl acetate 100mg/ml	0.159	144.25	146.333
		0.1605	148
		0.16	146.75
	Methanol 200mg/ml	0.15	121.75	120.917
		0.149	119.25
		0.15	121.75
	Methanol 100mg/ml	0.155	134.25	136.75
		0.157	139.25
		0.156	136.75
	Butanol 200mg/ml	0.1435	105.5	105.5
		0.143	104.25
		0.144	106.75
	Butanol 100mg/ml	0.149	119.25	116.75
		0.147	114.25
		0.148	116.75
21 Days post infection (17 days post treatment)	Healthy	0.136	86.75	84.25
		0.134	81.75
		0.135	84.25
	Infected	0.22	296.75	306.75
		0.222	301.75
		0.23	321.75
	Drug	0.153	129.25	128.417
		0.151	124.25
		0.154	131.75
	ehthyl acetate 200mg/ml	0.151	124.25	121.75
		0.15	121.75
		0.149	119.25
	ehthyl acetate 100mg/ml	0.1558	136.25	134.083
		0.155	134.25
		0.154	131.75
	Methanol 200mg/ml	0.147	114.25	113.833
		0.1475	115.5
		0.146	111.75
	Methanol 100mg/ml	0.151	124.25	124.25
		0.15	121.75
		0.152	126.75
	Butanol 200mg/ml	0.135	84.25	84.25
		0.136	86.75
		0.134	81.75
	Butanol 100mg/ml	0.138	91.75	92.5833
		0.137	89.25
		0.14	96.75

## Sheet: IFN-Gamma
	Group	Optical Density	Concentration of IFN-Gamma	Mean
10 Days post infection (6 days post treatment)	Healthy	0.283	78.6111	78.4259
		0.28	77.7778
		0.284	78.8889
	Infected	0.47	130.556	130.37
		0.467	129.722
		0.471	130.833
	Drug	0.453	125.833	126.759
		0.461	128.056
		0.455	126.389
	ehthyl acetate 200mg/ml	0.448	124.444	123.519
		0.442	122.778
		0.444	123.333
	ehthyl acetate 100mg/ml	0.423	117.5	117.407
		0.419	116.389
		0.426	118.333
	Methanol 200mg/ml	0.485	134.722	134.815
		0.488	135.556
		0.483	134.167
	Methanol 100mg/ml	0.449	124.722	124.444
		0.445	123.611
		0.45	125
	Butanol 200mg/ml	0.796	221.111	218.241
		0.777	215.833
		0.784	217.778
	Butanol 100mg/ml	0.718	199.444	195.926
		0.7	194.444
		0.698	193.889
21 Days post infection (17 days post treatment)	Healthy	0.289	80.2778	78.7963
		0.279	77.5
		0.283	78.6111
	Infected	0.601	166.944	165.741
		0.59	163.889
		0.599	166.389
	Drug	0.593	164.722	161.296
		0.59	163.889
		0.559	155.278
	ehthyl acetate 200mg/ml	0.475	131.944	132.685
		0.477	132.5
		0.481	133.611
	ehthyl acetate 100mg/ml	0.527	146.389	145.093
		0.521	144.722
		0.519	144.167
	Methanol 200mg/ml	0.5	138.889	137.778
		0.491	136.389
		0.497	138.056
	Methanol 100mg/ml	0.499	138.611	139.352
		0.507	140.833
		0.499	138.611
	Butanol 200mg/ml	0.287	79.7222	79.0741
		0.278	77.2222
		0.289	80.2778
	Butanol 100mg/ml	0.347	96.3889	95.0926
		0.339	94.1667
		0.341	94.7222

## Sheet: IL-15
	Group	Optical Density	Concentration of IL-15	Mean
10 Days post infection (6 days post treatment)	Healthy	0.224	153.425	153.196
		0.226	154.795
		0.221	151.37
	Infected	0.269	184.247	180.594
		0.259	177.397
		0.263	180.137
	Drug	0.299	204.795	203.196
		0.291	199.315
		0.3	205.479
	ehthyl acetate 200mg/ml	0.31	212.329	214.612
		0.33	226.027
		0.3	205.479
	ehthyl acetate 100mg/ml	0.304	208.219	206.393
		0.301	206.164
		0.299	204.795
	Methanol 200mg/ml	0.328	224.658	219.178
		0.332	227.397
		0.3	205.479
	Methanol 100mg/ml	0.315	215.753	212.329
		0.31	212.329
		0.305	208.904
	Butanol 200mg/ml	0.349	239.041	239.726
		0.348	238.356
		0.353	241.781
	Butanol 100mg/ml	0.339	232.192	233.333
		0.342	234.247
		0.341	233.562
21 Days post infection (17 days post treatment)	Healthy	0.221	151.37	151.37
		0.219	150
		0.223	152.74
	Infected	0.32	219.178	218.037
		0.312	213.699
		0.323	221.233
	Drug	0.294	201.37	201.37
		0.289	197.945
		0.299	204.795
	ehthyl acetate 200mg/ml	0.3	205.479	206.164
		0.299	204.795
		0.304	208.219
	ehthyl acetate 100mg/ml	0.311	213.014	214.612
		0.315	215.753
		0.314	215.068
	Methanol 200mg/ml	0.261	178.767	178.995
		0.264	180.822
		0.259	177.397
	Methanol 100mg/ml	0.285	195.205	193.379
		0.283	193.836
		0.279	191.096
	Butanol 200mg/ml	0.231	158.219	158.676
		0.236	161.644
		0.228	156.164
	Butanol 100mg/ml	0.241	165.068	163.699
		0.239	163.699
		0.237	162.329
